# Supplementary material for: Real-World Molecular Biomarker Testing Patterns and Results for Advanced Gastroesophageal Cancers in the United States
Source: Curr Oncol. 2023 Feb 3;30(2):1869–81. doi: 10.3390/curroncol30020145 (PMC9955769; doi:10.3390/curroncol30020145)
Supplement: Supplementary file 1 [file curroncol-30-00145-s001.zip]

Archive with 1 entries (1 files):
- curroncol-2141168-supplementary.pdf
